# Supplementary material for: Effects of Cow’s Milk Processing on MicroRNA Levels
Source: Foods. 2023 Aug 4;12(15):2950. doi: 10.3390/foods12152950 (PMC10419269; doi:10.3390/foods12152950)
Supplement: Supplementary file 1 [file foods-12-02950-s001.zip]

Archive with 1 entries (1 files):
- foods-2517438-supplementary.pdf
